# Supplementary material for: Comparative Evaluation of the In Vitro Cytotoxicity of a Series of Chitosans and Chitooligosaccharides Water-Soluble at Physiological pH
Source: Polymers (Basel). 2023 Sep 6;15(18):3679. doi: 10.3390/polym15183679 (PMC10537996; doi:10.3390/polym15183679)
Supplement: Supplementary file 1 [file polymers-15-03679-s001.zip]

Archive with 1 entries (1 files):
- polymers-2580247-supplementary.pdf
